# Supplementary material for: Accurate Diagnosis of High-Risk Pulmonary Nodules Using a Non-Invasive Epigenetic Biomarker Test
Source: Cancers (Basel). 2025 Mar 7;17(6):916. doi: 10.3390/cancers17060916 (PMC11940740; doi:10.3390/cancers17060916)
Supplement: Supplementary file 1 [file cancers-17-00916-s001.zip]

Archive with 2 entries (2 files):
- Supplementary_Table_0220.1 .pdf
- Supplenmentary R code .pdf
